# Supplementary material for: Are carbon emissions trading and green financial instruments synergistic? -Comprehensive quantitative research based on content analysis
Source: PLoS One. 2024 Mar 7;19(3):e0298601. doi: 10.1371/journal.pone.0298601 (PMC10919601; doi:10.1371/journal.pone.0298601)
Supplement: S1 Data — (ZIP) [file pone.0298601.s001.zip]

Archive with 12 entries (11 files):
- Data/
- Data/network2.xlsx
- Data/policy matrix1.##d
- Data/policy matrix1.##h
- Data/policy network.jpg
- Data/policy network2.##h
- Data/policy2.##d
- Data/policy2.##h
- Data/policy2.jpg
- Data/地级市Z_F工作报告.zip
- Data/政策文本.xlsx
- Data/政策文本1.xlsx
