# Supplementary material for: Are carbon emissions trading and green financial instruments synergistic? -Comprehensive quantitative research based on content analysis
Source: PLoS One. 2024 Mar 7;19(3):e0298601. doi: 10.1371/journal.pone.0298601 (PMC10919601; doi:10.1371/journal.pone.0298601)
Supplement: S1 Data — (ZIP) [file pone.0298601.s001.zip › Data/network2.xlsx]

## Sheet: Sheet1
	Technology	Enterprise	Government	Service	Market	Resources	Science and technology	Industry	Products	Information	Financial industry	New energy	Test area	Carbon account	Agricultural products	Internet	New Business Format
Technology	0	1	0	0	1	0	1	0	1	1	0	0	1	0	1	0	1	0
Enterprise	0	0	0	0	1	0	0	0	0	0	0	0	0	0	0	0	1	1
Government	0	0	0	0	0	0	0	0	0	0	0	0	0	0	0	0	0	0
Service	1	1	0	0	0	0	1	1	0	0	0	0	0	0	0	0	0	0
Market	0	0	0	1	0	1	0	0	0	0	0	0	0	1	0	0	1	1
Resources	0	1	1	1	0	0	0	1	0	0	0	0	0	0	0	0	1	0
Science and technology	1	0	0	0	0	0	0	0	0	1	0	0	1	0	0	0	1	0
Industry	0	1	0	0	0	0	0	0	0	0	0	1	0	0	1	0	1	1
Products	1	0	1	0	0	0	1	0	0	0	0	1	0	0	0	1	0	0
Information	1	1	0	1	1	0	1	0	1	0	0	0	0	0	0	0	0	1
Financial industry	0	0	1	0	1	0	0	0	0	0	0	0	0	0	0	0	0	0
New energy	0	0	1	1	0	1	0	0	1	1	0	0	0	0	0	0	0	0
Test area	0	0	0	0	0	0	0	0	0	0	0	0	0	0	0	0	1	0
Carbon account	1	1	1	0	0	0	0	1	1	0	0	1	0	0	0	0	0	0
Agricultural products	0	0	0	0	0	0	1	0	1	1	1	1	1	1	0	0	0	0
Internet	0	0	1	0	1	0	1	1	0	1	0	0	0	0	0	0	0	0
New Business Format	0	0	0	0	1	0	0	1	1	0	1	0	0	0	0	0	0	0
