# Supplementary material for: Are carbon emissions trading and green financial instruments synergistic? -Comprehensive quantitative research based on content analysis
Source: PLoS One. 2024 Mar 7;19(3):e0298601. doi: 10.1371/journal.pone.0298601 (PMC10919601; doi:10.1371/journal.pone.0298601)
Supplement: S1 Data — (ZIP) [file pone.0298601.s001.zip › Data/政策文本.xlsx]

## Sheet: 合并目标-工具266
政策文本	政策体系	政策工具	大类工具	政策目标
1	1	3	1	1	pa	11
2	1	2	1	1	pa	11
3	1	4	1	1	pa	11
4	1	1	1	1	pa	11
5	1	5	1	1
6	1	5	1	1
7	1	6	1	1
8	1	3	1	1
9	1	7	1	1
10	1	2	1	1
11	1	9	1	1
12	1	13	1	1
13	1	12	1	1
14	1	21	2	1
15	1	18	2	1
16	1	19	2	2
17	1	10	1	2
18	1	10	1	2
19	1	25	2	2
20	1	25	2	2
21	1	20	2	2
22	1	20	2	2
23	1	16	2	2
24	1	16	2	2
25	1	16	2	2
26	1	1	1	2
27	1	1	1	3
28	1	2	1	3
29	1	1	1	3
30	1	4	1	3
31	1	7	1	3
32	1	17	2	3
33	1	22	2	3
34	1	24	2	3
35	1	25	2	3
36	1	29	3	3
37	1	35	2	4
38	1	33	3	4
39	1	31	3	4
40	1	32	3	4
41	1	8	1	4
42	1	8	1	4
43	1	8	1	4
44	1	11	1	4
45	1	11	1	4
46	1	14	2	5
47	1	15	2	5
48	1	15	2	5
49	1	15	2	5
50	1	23	2	5
51	1	23	2	5
52	1	28	3	5
53	1	28	3	5
54	1	27	3	6
55	1	27	3	6
56	1	26	3	6
57	1	26	3	6
58	1	26	3	6
59	1	29	3	6
60	1	29	3	6
61	1	30	3	6
62	1	30	3	6
63	1	30	3	7
64	1	35	2	7
65	1	35	2	7
66	1	35	2	7
67	1	35	2	7
68	1	34	2	8
69	1	34	2	8
70	1	34	2	8
71	1	1	1	8
72	1	7	1	9
73	1	5	1	9
74	1	6	1	9
75	1	3	1	9
76	1	8	1	10
77	1	7	1	10
78	1	5	1	10
79	1	4	1	11
80	1	3	1	11
81	1	3	1	12
82	1	2	1	12
83	1	1	1	12
84	1	7	1	13
85	1	4	1	13
86	1	6	1	13
87	1	3	1	13
88	1	2	1	13
89	1	7	1	13
90	1	5	1	14
91	1	8	1	14
92	1	9	1	14
93	1	11	1	14
94	1	15	2	14
95	1	16	2	15
96	1	16	2	15
97	1	16	2	15
98	1	27	3	15
99	1	27	3	15
100	1	31	3	16
101	1	24	2	16
102	1	24	2	16
103	1	17	2	16
104	1	12	1	17
105	1	12	1	17
106	1	13	1	17
107	1	13	1	17
108	1	16	2	18
109	1	16	2	18
110	1	17	2	18
143	2	43	2	4
144	2	43	2	4
145	2	44	2	4
146	2	44	2	4
147	2	44	2	5
148	2	45	2	5
149	2	45	2	5
150	2	45	2	5
151	2	2	1	5
152	2	2	1	5
153	2	2	1	5
154	2	3	1	5
155	2	3	1	6
156	2	3	1	6
157	2	3	1	6
158	2	4	1	6
159	2	4	1	6
160	2	4	1	6
161	2	4	1	6
162	2	4	1	7
163	2	5	1	7
164	2	5	1	7
165	2	5	1	7
166	2	46	2	7
167	2	46	2	7
168	2	46	2	7
169	2	5	1	8
170	2	5	1	8
171	2	5	1	8
172	2	5	1	8
173	2	47	2	8
174	2	47	2	8
175	2	6	1	8
176	2	6	1	8
177	2	6	1	9
178	2	6	1	9
179	2	6	1	9
180	2	6	1	9
181	2	7	1	9
182	2	7	1	9
183	2	7	1	10
184	2	7	1	10
185	2	48	2	10
186	2	48	2	10
187	2	48	2	10
188	2	7	1	10
189	2	8	1	11
190	2	8	1	11
191	2	8	1	11
192	2	49	2	11
193	2	49	2	11
194	2	50	2	11
195	2	50	2	11
196	2	51	2	1
197	2	51	2	12
198	2	52	2	12
199	2	9	1	12
200	2	10	1	12
201	2	11	1	12
202	2	11	1	13
203	2	53	2	13
204	2	12	1	13
205	2	12	1	13
206	2	53	2	14
207	2	13	1	14
208	2	13	1	14
209	2	54	2	14
210	2	13	1	15
211	2	13	1	15
212	2	14	2	15
213	2	54	2	15
214	2	14	2	16
215	2	14	2	16
216	2	14	2	16
217	2	15	2	16
218	2	15	2	17
219	2	55	2	17
220	2	55	2	17
221	2	16	2	17
222	2	16	2	18
223	2	16	2	18
224	2	56	2	19
225	2	56	2	19
226	2	17	2	19
227	2	17	2	20
228	2	18	2	20
229	2	18	2	20
230	2	19	2	20
231	2	19	2	21
232	2	19	2	21
233	2	20	2	21
234	2	20	2	21
235	2	20	2	21
236	2	21	2	22
237	2	21	2	22
238	2	22	2	22
239	2	22	2	22
240	2	23	2	22
241	2	23	2	23
242	2	24	2	23
243	2	24	2	23
244	2	25	2	23
245	2	25	2	24
246	2	25	2	24
247	2	26	3	24
248	2	26	3	24
249	2	26	3	25
250	2	27	3	25
251	2	27	3	25
252	2	28	3	25
253	2	28	3	25
254	2	28	3	25
255	2	29	3	25
256	2	29	3	25
257	2	30	3	25
258	2	30	3	25
259	2	30	3	25
260	2	31	3	25
261	2	31	3	5
262	2	31	3	25
263	2	32	3	25
264	2	32	3	25
265	2	33	2	25
266	2	33	2	25
111	2	1	1	1
112	2	1	1	1
113	2	34	1	1
114	2	34	1	1
115	2	34	1	1
116	2	35	1	1
117	2	35	1	2
118	2	35	1	2
119	2	36	1	2
120	2	36	1	2
121	2	36	1	2
122	2	37	1	2
123	2	37	1	2
124	2	37	1	2
125	2	38	1	2
126	2	38	1	2
127	2	39	1	2
128	2	39	1	3
129	2	40	1	3
130	2	40	1	3
131	2	41	1	3
132	2	41	1	3
133	2	41	1	3
134	2	42	1	3
135	2	42	1	3
136	2	42	1	3
137	2	2	1	3
138	2	2	1	3
139	2	2	1	4
140	2	2	1	4
141	2	2	1	4
142	2	43	1	4

## Sheet: 绿色金融体系156
政策文本	政策工具	政策目标	词云	次数
111	1	1	技术	1526
112	1	1	企业	894
113	34	1	政府	836
114	34	1	服务	762
115	34	1	市场	1143
116	35	1	资源	869
117	35	2	科技	1196
118	35	2	工业	1222
119	36	2	产品	1249
120	36	2	信息	1275
121	36	2	金融业	1102
122	37	2	新能源	629
123	37	2	试验区	1355
124	37	2	碳账户	1382
125	38	2	农产品	408
126	38	2	互联网	1435
127	39	2	新业态	1462
128	39	3	保护区	1488
129	40	3	样板区	1515
130	40	3	大数据	741
131	41	3	创新	1568
132	41	3	发展	1594
133	41	3	服务	1621
134	42	3	披露	1648
135	42	3	改革	1674
136	42	3	监管	931
137	2	3	完善	811
138	2	3	建立	792
139	2	4	开发	773
140	2	4	改革	1054
141	2	4	数字化	355
142	43	4	信息化	615
143	43	4	多元化	252
144	43	4	数智化	224
145	44	4	碳达峰	166
146	44	4	首创性	68
147	44	5	产业化	80
148	45	5	碳中和	100
149	45	5	实时化	119
150	45	5	现代化	138
151	2	5	技术	157
152	2	5	企业	177
153	2	5	政府	196
154	3	5	服务	215
155	3	6	市场	239
156	3	6	资源	265
157	3	6	科技	292
158	4	6	工业	319
159	4	6	产品	345
160	4	6	信息	372
161	4	6		398
162	4	7	技术	425
163	5	7	企业	451
164	5	7	政府	478
165	5	7	服务	505
166	46	7	市场	531
167	46	7	资源	558
168	46	7	科技	584
169	5	8	工业	611
170	5	8	产品	638
171	5	8	信息	664
172	5	8	创新	691
173	47	8	发展	717
174	47	8	服务	744
175	6	8	披露	770
176	6	8	改革	797
177	6	9	监管	824
178	6	9	完善	850
179	6	9	建立	877
180	6	9	开发	903
181	7	9	改革	930
182	7	9	创新	956
183	7	10	发展	983
184	7	10	服务	1010
185	48	10	披露	1036
186	48	10	改革	1063
187	48	10	监管	1089
188	7	10	完善	1116
189	8	11	建立	1143
190	8	11	开发	1169
191	8	11	改革	1196
192	49	11	创新	1222
193	49	11	发展	1249
194	50	11	服务	1275
195	50	11	披露	1302
196	51	1	改革	1329
197	51	12	监管	1355
198	52	12	完善	1382
199	9	12	建立	1408
200	10	12	开发	1435
201	11	12	改革	1462
202	11	13	创新	1488
203	53	13	发展	1515
204	12	13	服务	1541
205	12	13	披露	1568
206	53	14	改革	1594
207	13	14	监管	1621
208	13	14	完善	1648
209	54	14	建立	1674
210	13	15	开发	1701
211	13	15	改革	1727
212	14	15	金融业	1754
213	54	15	新能源	1780
214	14	16	试验区	1807
215	14	16	碳账户	1834
216	14	16	农产品	1860
217	15	16	互联网	1526
218	15	17	新业态	894
219	55	17	保护区	836
220	55	17	样板区	1022
221	16	17	大数据	768
222	16	18	数字化	592
223	16	18	信息化	454
224	56	19	多元化	315
225	56	19	数智化	176
226	17	19	碳达峰	37
227	17	20	首创性	101
228	18	20	产业化	240
229	18	20	碳中和	378
230	19	20	实时化	40
231	19	21	现代化	29
232	19	21	金融业	79
233	20	21	新能源	139
234	20	21	试验区	199
235	20	21	碳账户	259
236	21	22	农产品	319
237	21	22	互联网	379
238	22	22	新业态	439
239	22	22	保护区	499
240	23	22	样板区	559
241	23	23	大数据	150
242	24	23	创新	131
243	24	23	发展	111
244	25	23	服务	92
245	25	24	披露	73
246	25	24	改革	54
247	26	24	监管	35
248	26	24	完善	15
249	26	25	建立	252
250	27	25	开发	224
251	27	25	改革	166
252	28	25	技术	68
253	28	25	企业	80
254	28	25	政府	100
255	29	25	服务	119
256	29	25	市场	138
257	30	25	资源	157
258	30	25	科技	177
259	30	25	工业	196
260	31	25	产品	215
261	31	5	信息	239
262	31	25	技术	265
263	32	25	企业	292
264	32	25	政府	319
265	33	25	服务	345
266	33	25	市场	372

## Sheet: 碳交易体系110
政策文本	政策工具	政策目标	词云
4	1	1	机制	1549	1549					二字词	频数/次	加权百分比/%	三字词	频数/次	加权百分比/%
26	1	2	试点	1800	1800					机制	1545	0.88	碳市场	193	0.11
27	1	3	总量	1693	1693					试点	1447	0.83	覆盖面	192	0.11
29	1	3	配额	1093	1093					总量	1431	0.82	服务业	158	0.09
71	1	8	强度	1503	1503					配额	1064	0.61	碳金融	95	0.05
83	1	12	企业	1126	1126					强度	958	0.55	碳账户	87	0.05
2	2	1	平台	742	742					企业	838	0.48	碳足迹	85	0.05
10	2	1	碳汇	735	735					平台	740	0.42	污染物	74	0.04
28	2	3	制度	715	715					碳汇	725	0.41	示范区	67	0.04
82	2	12	碳税	731	731					制度	687	0.39	新能源	62	0.04
88	2	13	污染物	281	281					碳税	649	0.37	全社会	60	0.03
1	3	1	覆盖面	193	193
8	3	1	示范区	166	166
75	3	9	服务业	170	170
80	3	11	碳账户	167	167
81	3	12	碳足迹	166	166
87	3	13	碳金融	161	161
3	4	1	碳市场	70	70
30	4	3	新能源	92	92
79	4	11	全社会	139	139
85	4	13	双控	232	232
5	5	1	发展	395	395
6	5	1	覆盖	477	477
73	5	9	建设	494	494
78	5	10	核证	572	572
90	5	14	监管	643	643
7	6	1	管理	810	810
74	6	9	创新	826	826
86	6	13	开放	897	897
9	7	1	试点	700	700
31	7	3	碳交易	1119	1119
72	7	9	碳排放	1617	1617
77	7	10	碳达峰	1524	1524
84	7	13	碳减排	1515	1515
89	7	13	碳抵销	1153	1153
41	8	4	数字化	999	999
42	8	4	智能化	880	880
43	8	4	绿色化	783	783
76	8	10	市场化	801	801
91	8	14	低碳化	778	778
11	9	1	机制	660	660
92	9	14	试点	285	285
17	10	2	总量	209	209
18	10	2	配额	176	176
44	11	4	强度	139	139
45	11	4	企业	10	10
93	11	14	平台	178	178
13	12	1	碳汇	87	87
104	12	17	制度	171	171
105	12	17	碳税	167	167
12	13	1	污染物	72	72
106	13	17	覆盖面	211	211
107	13	17	示范区	293	293
46	14	5	服务业	437	437
47	15	5	碳账户	520	520
48	15	5	碳足迹	602	602
49	15	5	碳金融	684	684
94	15	14	碳市场	723	723
23	16	2	新能源	877	877
24	16	2	全社会	959	959
25	16	2	双控	1041	1041
95	16	15	发展	1055	1055
96	16	15	覆盖	1641	1641
97	16	15	建设	1544	1544
108	16	18	核证	1539	1539
109	16	18	监管	1173	1173
32	17	3	管理	990	990
103	17	16	创新	941	941
110	17	18	开放	850	850
15	18	1	试点	740	740
16	19	2	碳交易	703	703
21	20	2	碳排放	670	670
22	20	2	碳达峰	215	215
14	21	1	碳减排	206	206
33	22	3	碳抵销	191	191
50	23	5	数字化	145	145
51	23	5	智能化	138	138
34	24	3	绿色化	119	119
101	24	16	市场化	175	175
102	24	16	低碳化	169	169
19	25	2	机制	81	81
20	25	2	试点	80	80
35	25	3	总量	282	282
56	26	6	配额	344	344
57	26	6	强度	426	426
58	26	6	企业	509	509
54	27	6	平台	596	596
55	27	6	碳汇	678	678
98	27	15	制度	719	719
99	27	15	碳税	801	801
52	28	5	污染物	931	931
53	28	5	覆盖面	1013	1013
36	29	3	示范区	1114	1114
59	29	6	服务业	1604	1604
60	29	6	碳账户	1507	1507
61	30	6	碳足迹	1492	1492
62	30	6	碳金融	1126	1126
63	30	7	碳市场	1021	1021
39	31	4	新能源	877	877
100	31	16	全社会	840	840
40	32	4	双控	765	765
38	33	4	发展	725	725
68	34	8	覆盖	717	717
69	34	8	建设	262	262
70	34	8	核证	262	262
37	35	4	监管	195	195
64	35	7	管理	159	159
65	35	7	创新	152	152
66	35	7	开放	151	151
67	35	7	试点	141	141

## Sheet: Sheet1
类型	碳排放权交易		绿色金融		合并后
	频数/次	频率/%	频数/次	频率/%	频数/次	频率/%
命令控制性	48	0.436364	65	0.416667	102	0.434043
市场激励型	49	0.445455	67	0.429487	105	0.446809
公众参与型	13	0.118182	24	0.153846	28	0.119149
总计	110	100	156	100	235	100

## Sheet: Sheet2
二字词	频数/次	占比/%		三字词	频数/次	占比/%	二字词	频数/次	占比/%	三字词	频数/次	占比/%
机制	1617	0.0175154	1.75154	污染物	281	0.11	双控	232	1	碳交易	1119	0.87
试点	1524	0.016508	1.6508	覆盖面	193	0.11	发展	395	1	碳排放	1617	0.11
配额	1515	0.0164105	1.64105	服务业	170	0.05	建设	494	0.85	碳减排	1515	0.05
强度	1153	0.0124893	1.24893	碳账户	167	0.05	核证	572	0.73	碳抵销	1153	0.05
总量	1119	0.012121	1.2121	示范区	166	0.09	覆盖	477	0.94	碳达峰	1524	0.07
企业	999	0.0108212	1.08212	碳足迹	166	0.05	监管	643	0.68	数字化	999	0.04
平台	880	0.00953217	0.953217	碳金融	161	0.04	管理	810	0.61	智能化	880	0.04
碳税	801	0.00867644	0.867644	全社会	139	0.03	试验	700	0.32	低碳化	778	0.03
制度	783	0.00848146	0.848146	新能源	92	0.04	开放	897	0.33	市场化	801	0.03
碳汇	778	0.0084273	0.84273	碳市场	70	0.04	创新	826	0.44	绿色化	783	0.04
		0	0

## Sheet: Sheet3
	中央	地方
2011	2	1
2012	3	6
2013	5	16
2014	3	9
2015	5	10
2016	12	16
2017	9	24
2018	10	21
2019	8	22
2020	8	36
2021	13	27
	Center	Local
