# Supplementary material for: Are carbon emissions trading and green financial instruments synergistic? -Comprehensive quantitative research based on content analysis
Source: PLoS One. 2024 Mar 7;19(3):e0298601. doi: 10.1371/journal.pone.0298601 (PMC10919601; doi:10.1371/journal.pone.0298601)
Supplement: S1 Data — (ZIP) [file pone.0298601.s001.zip › Data/政策文本1.xlsx]

## Sheet: 合并目标-工具266
政策文本	政策体系	政策工具	大类工具	政策目标
1	1	3	1	1	pa	11
2	1	2	1	1	pa	11
3	1	4	1	1	pa	11
4	1	1	1	1	pa	11
5	1	5	1	1
6	1	5	1	1
7	1	6	1	1
8	1	3	1	1
9	1	7	1	1
10	1	2	1	1
11	1	9	1	1
12	1	13	1	1
13	1	12	1	1
14	1	21	2	1
15	1	18	2	1
16	1	19	2	2
17	1	10	1	2
18	1	10	1	2
19	1	25	2	2
20	1	25	2	2
21	1	20	2	2
22	1	20	2	2
23	1	16	2	2
24	1	16	2	2
25	1	16	2	2
26	1	1	1	2
27	1	1	1	3
28	1	2	1	3
29	1	1	1	3
30	1	4	1	3
31	1	7	1	3
32	1	17	2	3
33	1	22	2	3
34	1	24	2	3
35	1	25	2	3
36	1	29	3	3
37	1	35	2	4
38	1	33	3	4
39	1	31	3	4
40	1	32	3	4
41	1	8	1	4
42	1	8	1	4
43	1	8	1	4
44	1	11	1	4
45	1	11	1	4
46	1	14	2	5
47	1	15	2	5
48	1	15	2	5
49	1	15	2	5
50	1	23	2	5
51	1	23	2	5
52	1	28	3	5
53	1	28	3	5
54	1	27	3	6
55	1	27	3	6
56	1	26	3	6
57	1	26	3	6
58	1	26	3	6
59	1	29	3	6
60	1	29	3	6
61	1	30	3	6
62	1	30	3	6
63	1	30	3	7
64	1	35	2	7
65	1	35	2	7
66	1	35	2	7
67	1	35	2	7
68	1	34	2	8
69	1	34	2	8
70	1	34	2	8
71	1	1	1	8
72	1	7	1	9
73	1	5	1	9
74	1	6	1	9
75	1	3	1	9
76	1	8	1	10
77	1	7	1	10
78	1	5	1	10
79	1	4	1	11
80	1	3	1	11
81	1	3	1	12
82	1	2	1	12
83	1	1	1	12
84	1	7	1	13
85	1	4	1	13
86	1	6	1	13
87	1	3	1	13
88	1	2	1	13
89	1	7	1	13
90	1	5	1	14
91	1	8	1	14
92	1	9	1	14
93	1	11	1	14
94	1	15	2	14
95	1	16	2	15
96	1	16	2	15
97	1	16	2	15
98	1	27	3	15
99	1	27	3	15
100	1	31	3	16
101	1	24	2	16
102	1	24	2	16
103	1	17	2	16
104	1	12	1	17
105	1	12	1	17
106	1	13	1	17
107	1	13	1	17
108	1	16	2	18
109	1	16	2	18
110	1	17	2	18
143	2	43	2	4
144	2	43	2	4
145	2	44	2	4
146	2	44	2	4
147	2	44	2	5
148	2	45	2	5
149	2	45	2	5
150	2	45	2	5
151	2	2	1	5
152	2	2	1	5
153	2	2	1	5
154	2	3	1	5
155	2	3	1	6
156	2	3	1	6
157	2	3	1	6
158	2	4	1	6
159	2	4	1	6
160	2	4	1	6
161	2	4	1	6
162	2	4	1	7
163	2	5	1	7
164	2	5	1	7
165	2	5	1	7
166	2	46	2	7
167	2	46	2	7
168	2	46	2	7
169	2	5	1	8
170	2	5	1	8
171	2	5	1	8
172	2	5	1	8
173	2	47	2	8
174	2	47	2	8
175	2	6	1	8
176	2	6	1	8
177	2	6	1	9
178	2	6	1	9
179	2	6	1	9
180	2	6	1	9
181	2	7	1	9
182	2	7	1	9
183	2	7	1	10
184	2	7	1	10
185	2	48	2	10
186	2	48	2	10
187	2	48	2	10
188	2	7	1	10
189	2	8	1	11
190	2	8	1	11
191	2	8	1	11
192	2	49	2	11
193	2	49	2	11
194	2	50	2	11
195	2	50	2	11
196	2	51	2	1
197	2	51	2	12
198	2	52	2	12
199	2	9	1	12
200	2	10	1	12
201	2	11	1	12
202	2	11	1	13
203	2	53	2	13
204	2	12	1	13
205	2	12	1	13
206	2	53	2	14
207	2	13	1	14
208	2	13	1	14
209	2	54	2	14
210	2	13	1	15
211	2	13	1	15
212	2	14	2	15
213	2	54	2	15
214	2	14	2	16
215	2	14	2	16
216	2	14	2	16
217	2	15	2	16
218	2	15	2	17
219	2	55	2	17
220	2	55	2	17
221	2	16	2	17
222	2	16	2	18
223	2	16	2	18
224	2	56	2	19
225	2	56	2	19
226	2	17	2	19
227	2	17	2	20
228	2	18	2	20
229	2	18	2	20
230	2	19	2	20
231	2	19	2	21
232	2	19	2	21
233	2	20	2	21
234	2	20	2	21
235	2	20	2	21
236	2	21	2	22
237	2	21	2	22
238	2	22	2	22
239	2	22	2	22
240	2	23	2	22
241	2	23	2	23
242	2	24	2	23
243	2	24	2	23
244	2	25	2	23
245	2	25	2	24
246	2	25	2	24
247	2	26	3	24
248	2	26	3	24
249	2	26	3	25
250	2	27	3	25
251	2	27	3	25
252	2	28	3	25
253	2	28	3	25
254	2	28	3	25
255	2	29	3	25
256	2	29	3	25
257	2	30	3	25
258	2	30	3	25
259	2	30	3	25
260	2	31	3	25
261	2	31	3	5
262	2	31	3	25
263	2	32	3	25
264	2	32	3	25
265	2	33	2	25
266	2	33	2	25
111	2	1	1	1
112	2	1	1	1
113	2	34	1	1
114	2	34	1	1
115	2	34	1	1
116	2	35	1	1
117	2	35	1	2
118	2	35	1	2
119	2	36	1	2
120	2	36	1	2
121	2	36	1	2
122	2	37	1	2
123	2	37	1	2
124	2	37	1	2
125	2	38	1	2
126	2	38	1	2
127	2	39	1	2
128	2	39	1	3
129	2	40	1	3
130	2	40	1	3
131	2	41	1	3
132	2	41	1	3
133	2	41	1	3
134	2	42	1	3
135	2	42	1	3
136	2	42	1	3
137	2	2	1	3
138	2	2	1	3
139	2	2	1	4
140	2	2	1	4
141	2	2	1	4
142	2	43	1	4

## Sheet: 绿色金融体系156
政策文本	政策工具	政策目标	词云		次数
111	1	1	技术	Technology	1526
112	1	1	企业	Enterprise	894
113	34	1	政府	Government	836
114	34	1	服务	Service	762
115	34	1	市场	Market	1143
116	35	1	资源	Resources	869
117	35	2	科技	Science and technology	1196
118	35	2	工业	Industry	1222
119	36	2	产品	Products	1249
120	36	2	信息	Information	1275
121	36	2	金融业	Financial industry	1102
122	37	2	新能源	New energy	629
123	37	2	试验区	Test area	1355
124	37	2	碳账户	Carbon account	1382
125	38	2	农产品	Agricultural products	408
126	38	2	互联网	Internet	1435
127	39	2	新业态	New Business Format	1462
128	39	3	保护区		1488
129	40	3	样板区		1515
130	40	3	大数据		741
131	41	3	创新		1568
132	41	3	发展		1594
133	41	3	服务		1621
134	42	3	披露		1648
135	42	3	改革		1674
136	42	3	监管		931
137	2	3	完善		811
138	2	3	建立		792
139	2	4	开发		773
140	2	4	改革		1054
141	2	4	数字化		355
142	43	4	信息化		615
143	43	4	多元化		252
144	43	4	数智化		224
145	44	4	碳达峰		166
146	44	4	首创性		68
147	44	5	产业化		80
148	45	5	碳中和		100
149	45	5	实时化		119
150	45	5	现代化		138
151	2	5	技术		157
152	2	5	企业		177
153	2	5	政府		196
154	3	5	服务		215
155	3	6	市场		239
156	3	6	资源		265
157	3	6	科技		292
158	4	6	工业		319
159	4	6	产品		345
160	4	6	信息		372
161	4	6			398
162	4	7	技术		425
163	5	7	企业		451
164	5	7	政府		478
165	5	7	服务		505
166	46	7	市场		531
167	46	7	资源		558
168	46	7	科技		584
169	5	8	工业		611
170	5	8	产品		638
171	5	8	信息		664
172	5	8	创新		691
173	47	8	发展		717
174	47	8	服务		744
175	6	8	披露		770
176	6	8	改革		797
177	6	9	监管		824
178	6	9	完善		850
179	6	9	建立		877
180	6	9	开发		903
181	7	9	改革		930
182	7	9	创新		956
183	7	10	发展		983
184	7	10	服务		1010
185	48	10	披露		1036
186	48	10	改革		1063
187	48	10	监管		1089
188	7	10	完善		1116
189	8	11	建立		1143
190	8	11	开发		1169
191	8	11	改革		1196
192	49	11	创新		1222
193	49	11	发展		1249
194	50	11	服务		1275
195	50	11	披露		1302
196	51	1	改革		1329
197	51	12	监管		1355
198	52	12	完善		1382
199	9	12	建立		1408
200	10	12	开发		1435
201	11	12	改革		1462
202	11	13	创新		1488
203	53	13	发展		1515
204	12	13	服务		1541
205	12	13	披露		1568
206	53	14	改革		1594
207	13	14	监管		1621
208	13	14	完善		1648
209	54	14	建立		1674
210	13	15	开发		1701
211	13	15	改革		1727
212	14	15	金融业		1754
213	54	15	新能源		1780
214	14	16	试验区		1807
215	14	16	碳账户		1834
216	14	16	农产品		1860
217	15	16	互联网		1526
218	15	17	新业态		894
219	55	17	保护区		836
220	55	17	样板区		1022
221	16	17	大数据		768
222	16	18	数字化		592
223	16	18	信息化		454
224	56	19	多元化		315
225	56	19	数智化		176
226	17	19	碳达峰		37
227	17	20	首创性		101
228	18	20	产业化		240
229	18	20	碳中和		378
230	19	20	实时化		40
231	19	21	现代化		29
232	19	21	金融业		79
233	20	21	新能源		139
234	20	21	试验区		199
235	20	21	碳账户		259
236	21	22	农产品		319
237	21	22	互联网		379
238	22	22	新业态		439
239	22	22	保护区		499
240	23	22	样板区		559
241	23	23	大数据		150
242	24	23	创新		131
243	24	23	发展		111
244	25	23	服务		92
245	25	24	披露		73
246	25	24	改革		54
247	26	24	监管		35
248	26	24	完善		15
249	26	25	建立		252
250	27	25	开发		224
251	27	25	改革		166
252	28	25	技术		68
253	28	25	企业		80
254	28	25	政府		100
255	29	25	服务		119
256	29	25	市场		138
257	30	25	资源		157
258	30	25	科技		177
259	30	25	工业		196
260	31	25	产品		215
261	31	5	信息		239
262	31	25	技术		265
263	32	25	企业		292
264	32	25	政府		319
265	33	25	服务		345
266	33	25	市场		372

## Sheet: 碳交易体系110
政策文本	政策工具	政策目标	词云
4	1	1	机制	1549	Mechanism	1549					二字词	频数/次	加权百分比/%	三字词	频数/次	加权百分比/%
26	1	2	试点	1800	Pilot project	1800					机制	1545	0.88	碳市场	193	0.11
27	1	3	总量	1693	Total	1693					试点	1447	0.83	覆盖面	192	0.11
29	1	3	配额	1093	Quotas	1093					总量	1431	0.82	服务业	158	0.09
71	1	8	强度	1503	Strength	1503					配额	1064	0.61	碳金融	95	0.05
83	1	12	企业	1126	Enterprise	1126					强度	958	0.55	碳账户	87	0.05
2	2	1	平台	742	Platform	742					企业	838	0.48	碳足迹	85	0.05
10	2	1	碳汇	735	Carbon sinks	735					平台	740	0.42	污染物	74	0.04
28	2	3	制度	715	System	715					碳汇	725	0.41	示范区	67	0.04
82	2	12	碳税	731	Carbon tax	731					制度	687	0.39	新能源	62	0.04
88	2	13	污染物	281	Pollutants	281					碳税	649	0.37	全社会	60	0.03
1	3	1	覆盖面	193	Coverage	193
8	3	1	示范区	166	Demonstration area	166
75	3	9	服务业	170	Service industry	170
80	3	11	碳账户	167	Carbon account	167
81	3	12	碳足迹	166	Carbon footprint	166
87	3	13	碳金融	161	Carbon finance	161
3	4	1	碳市场	70	Carbon market	70
30	4	3	新能源	92	New energy	92
79	4	11	全社会	139	The whole society	139
85	4	13	双控	232	Double control	232
5	5	1	发展	395	Development	395
6	5	1	覆盖	477	Coverage	477
73	5	9	建设	494	Construction	494
78	5	10	核证	572	Certification	572
90	5	14	监管	643	Supervision	643
7	6	1	管理	810	Management	810
74	6	9	创新	826	Innovation	826
86	6	13	开放	897	Open	897
9	7	1	试点	700	Pilot project	700
31	7	3	碳交易	1119	Carbon trading	1119
72	7	9	碳排放	1617	Carbon emissions	1617
77	7	10	碳达峰	1524	Carbon Peak	1524
84	7	13	碳减排	1515	Carbon emission reduction	1515
89	7	13	碳抵销	1153	Carbon offset	1153
41	8	4	数字化	999	Digitalization	999
42	8	4	智能化	880	Intelligent	880
43	8	4	绿色化	783	Greening	783
76	8	10	市场化	801	Marketization	801
91	8	14	低碳化	778	Low carbonization	778
11	9	1	机制	660		660
92	9	14	试点	285		285
17	10	2	总量	209		209
18	10	2	配额	176		176
44	11	4	强度	139		139
45	11	4	企业	10		10
93	11	14	平台	178		178
13	12	1	碳汇	87		87
104	12	17	制度	171		171
105	12	17	碳税	167		167
12	13	1	污染物	72		72
106	13	17	覆盖面	211		211
107	13	17	示范区	293		293
46	14	5	服务业	437		437
47	15	5	碳账户	520		520
48	15	5	碳足迹	602		602
49	15	5	碳金融	684		684
94	15	14	碳市场	723		723
23	16	2	新能源	877		877
24	16	2	全社会	959		959
25	16	2	双控	1041		1041
95	16	15	发展	1055		1055
96	16	15	覆盖	1641		1641
97	16	15	建设	1544		1544
108	16	18	核证	1539		1539
109	16	18	监管	1173		1173
32	17	3	管理	990		990
103	17	16	创新	941		941
110	17	18	开放	850		850
15	18	1	试点	740		740
16	19	2	碳交易	703		703
21	20	2	碳排放	670		670
22	20	2	碳达峰	215		215
14	21	1	碳减排	206		206
33	22	3	碳抵销	191		191
50	23	5	数字化	145		145
51	23	5	智能化	138		138
34	24	3	绿色化	119		119
101	24	16	市场化	175		175
102	24	16	低碳化	169		169
19	25	2	机制	81		81
20	25	2	试点	80		80
35	25	3	总量	282		282
56	26	6	配额	344		344
57	26	6	强度	426		426
58	26	6	企业	509		509
54	27	6	平台	596		596
55	27	6	碳汇	678		678
98	27	15	制度	719		719
99	27	15	碳税	801		801
52	28	5	污染物	931		931
53	28	5	覆盖面	1013		1013
36	29	3	示范区	1114		1114
59	29	6	服务业	1604		1604
60	29	6	碳账户	1507		1507
61	30	6	碳足迹	1492		1492
62	30	6	碳金融	1126		1126
63	30	7	碳市场	1021		1021
39	31	4	新能源	877		877
100	31	16	全社会	840		840
40	32	4	双控	765		765
38	33	4	发展	725		725
68	34	8	覆盖	717		717
69	34	8	建设	262		262
70	34	8	核证	262		262
37	35	4	监管	195		195
64	35	7	管理	159		159
65	35	7	创新	152		152
66	35	7	开放	151		151
67	35	7	试点	141		141

## Sheet: Sheet1
类型	碳排放权交易		绿色金融		合并后
	频数/次	频率/%	频数/次	频率/%	频数/次	频率/%
命令控制性	48	0.436364	65	0.416667	102	0.434043
市场激励型	49	0.445455	67	0.429487	105	0.446809
公众参与型	13	0.118182	24	0.153846	28	0.119149
总计	110	100	156	100	235	100

## Sheet: Sheet2
二字词	频数/次	占比/%		三字词	频数/次	占比/%	二字词	频数/次	占比/%	三字词	频数/次	占比/%
机制	1617	0.0175154	1.75154	污染物	281	0.11	双控	232	1	碳交易	1119	0.87
试点	1524	0.016508	1.6508	覆盖面	193	0.11	发展	395	1	碳排放	1617	0.11
配额	1515	0.0164105	1.64105	服务业	170	0.05	建设	494	0.85	碳减排	1515	0.05
强度	1153	0.0124893	1.24893	碳账户	167	0.05	核证	572	0.73	碳抵销	1153	0.05
总量	1119	0.012121	1.2121	示范区	166	0.09	覆盖	477	0.94	碳达峰	1524	0.07
企业	999	0.0108212	1.08212	碳足迹	166	0.05	监管	643	0.68	数字化	999	0.04
平台	880	0.00953217	0.953217	碳金融	161	0.04	管理	810	0.61	智能化	880	0.04
碳税	801	0.00867644	0.867644	全社会	139	0.03	试验	700	0.32	低碳化	778	0.03
制度	783	0.00848146	0.848146	新能源	92	0.04	开放	897	0.33	市场化	801	0.03
碳汇	778	0.0084273	0.84273	碳市场	70	0.04	创新	826	0.44	绿色化	783	0.04
		0	0

## Sheet: Sheet3
	中央	地方
2011	2	1
2012	3	6
2013	5	16
2014	3	9
2015	5	10
2016	12	16
2017	9	24
2018	10	21
2019	8	22
2020	8	36
2021	13	27
	Center	Local

## Sheet: network1
	Pilot project	Total	Quotas	Strength	Enterprise	Platform	Carbon sinks	System	Carbon tax	Pollutants	Coverage	Demonstration area	Service industry	Carbon account	Carbon footprint	Carbon finance	Carbon market
Pilot project	0	1	1	0	0	0	0	0	0	0	0	0	0	0	1	0	0	0	0
Total	1	0	1	0	0	0	0	0	0	0	0	1	1	1	0	0	0	0	0
Quotas	1	1	0	1	1	1	0	0	1	1	0	0	0	1	1	1	1	0	0
Strength	0	0	1	0	1	0	0	0	0	0	0	0	0	1	0	0	0	0	1
Enterprise	0	0	1	1	0	1	1	1	0	0	0	1	1	0	0	0	1	1	1
Platform	1	0	1	1	1	0	1	0	0	0	0	0	0	0	0	1	0	0	0
Carbon sinks	0	0	0	0	1	1	0	1	0	1	0	0	0	0	1	0	1	0	0
System	1	1	0	0	1	0	1	0	0	0	0	0	0	1	0	1	0	1	0
Carbon tax	0	0	0	0	0	0	0	0	0	1	1	0	0	1	0	0	1	0	1
Pollutants	0	1	1	0	0	0	0	0	1	0	1	1	1	1	0	0	0	1	0
Coverage	1	0	0	0	1	0	1	0	1	1	0	1	0	0	0	0	0	1	1
Demonstration area	0	1	0	0	0	0	0	0	0	1	1	0	0	0	0	0	0	0	1
Service industry	0	1	0	0	0	0	0	0	0	0	1	0	0	0	0	0	1	1	0
Carbon account	0	0	0	0	1	0	0	0	1	0	1	1	1	0	0	0	0	0	0
Carbon footprint	1	0	1	0	1	0	0	0	0	1	0	1	1	0	0	0	1	1	0
Carbon finance	0	0	1	1	0	0	0	0	0	0	0	1	1	1	0	0	1	0	0
Carbon market	0	0	0	0	0	0	0	0	0	0	0	1	0	1	1	1	0	0	0

## Sheet: network2
	Technology	Enterprise	Government	Service	Market	Resources	Science and technology	Industry	Products	Information	Financial industry	New energy	Test area	Carbon account	Agricultural products	Internet	New Business Format
Technology	0	1	0	0	1	0	1	0	1	1	0	0	1	0	1	0	1	0
Enterprise	0	0	0	0	1	0	0	0	0	0	0	0	0	0	0	0	1	1
Government	0	0	0	0	0	0	0	0	0	0	0	0	0	0	0	0	0	0
Service	1	1	0	0	0	0	1	1	0	0	0	0	0	0	0	0	0	0
Market	0	0	0	1	0	1	0	0	0	0	0	0	0	1	0	0	1	1
Resources	0	1	1	1	0	0	0	1	0	0	0	0	0	0	0	0	1	0
Science and technology	1	0	0	0	0	0	0	0	0	1	0	0	1	0	0	0	1	0
Industry	0	1	0	0	0	0	0	0	0	0	0	1	0	0	1	0	1	1
Products	1	0	1	0	0	0	1	0	0	0	0	1	0	0	0	1	0	0
Information	1	1	0	1	1	0	1	0	1	0	0	0	0	0	0	0	0	1
Financial industry	0	0	1	0	1	0	0	0	0	0	0	0	0	0	0	0	0	0
New energy	0	0	1	1	0	1	0	0	1	1	0	0	0	0	0	0	0	0
Test area	0	0	0	0	0	0	0	0	0	0	0	0	0	0	0	0	1	0
Carbon account	1	1	1	0	0	0	0	1	1	0	0	1	0	0	0	0	0	0
Agricultural products	0	0	0	0	0	0	1	0	1	1	1	1	1	1	0	0	0	0
Internet	0	0	1	0	1	0	1	1	0	1	0	0	0	0	0	0	0	0
New Business Format	0	0	0	0	1	0	0	1	1	0	1	0	0	0	0	0	0	0
